# Supplementary material for: Effects of esketamine on postoperative pain, anxiety, depression, sleep, and inflammation in pregnancies undergoing cesarean section: A randomized controlled trial
Source: PLoS One. 2026 Jan 23;21(1):e0328585. doi: 10.1371/journal.pone.0328585 (PMC12829813; doi:10.1371/journal.pone.0328585)
Supplement: S1 Text — (XLSX) [file pone.0328585.s001.xlsx]

## Sheet: Sheet1
Sequence number	Random Number	Group	Age (years)	Complications	Gestational Age (weeks)	Height (cm)	Weight (kg)	BMI	PPT-T0 (kgf)	PPT-T1 (kgf)	PPT-T2 (kgf)	PTO-T0 (kgf)	PTO-T1 (kgf)	PTO-T2 (kgf)	Maximum NRS pain score	0-6h Rest incision pain NRS Score	6-12h Rest incision pain NRS Score	12-24h Rest incision pain NRS Score	0-6h Visceral pain NRS Score	6-12h Visceral pain NRS Score	12-24h Visceral pain NRS Score	0-6h Moving incision pain NRS Score	6-12h Moving incision pain NRS Score	12-24h Moving incision pain NRS Score	Time of first PCIA compression (min)	0–6 h postoperatively NOC of PCIA (times)	6–12 h postoperatively NOC of PCIA (times)	12–24 h postoperatively NOC of PCIA (times)	0–6 h postoperatively PCIA consumption (mL)	6–12 h postoperatively PCIA consumption (mL)	12–24 h postoperatively PCIA consumption (mL)	Preoperative EPDS Score	Postoperative EPDS Score	Preoperative GAD-7 Score	Postperative GAD-7 Score	Preoperative PSQI Score	Postoperative AIS Score	Preoperative CRP Concentration (mg/L)	Postoperative CRP Concentration (mg/L)	Cumulative resting pain score	Cumulative moving pain score	Cumulative visceral pain score
1	36	C	24	None	39	158	72	28.8415	1.89	1.64	1.35	3.35	2.85	2.71	6	0	2	2	3	5	6	4	6	6	36	13	3	14	25	24	38	6	7	1	1	6	5	3.65	72.1	4	16	14
2	58	C	35	Prior history of CS	39.5	161	80	30.863	1.83	1.43	1.8	4.46	3.34	4.35	5	1	0	2	4	4	3	4	5	5	122	5	2	6	17	14	30	4	6	1	1	12	12	3.13	50.4	3	14	11
3	19	S	31	Gestational diabetes mellitus	39	158	93	37.2536	1.62	1.78	2	2.23	2.45	2.37	4	0	1	2	3	3	2	2	4	4	57	10	4	5	22	16	29	11	2	8	0	11	4	3.13	86	3	10	8
4	43	S	24	Oligohydramnios	38.5	173	90	30.0712	1.41	1.48	1.1	2.85	3.4	2.5	5	0	0	1	2	2	2	2	5	4	60	4	4	5	16	16	29	11	6	10	0	11	5	3.36	106	1	11	6
5	71	S	31	Gestational diabetes mellitus	40	160	83	32.4219	1.31	2.5	1.25	2.65	4.2	2.5	7	1	2	1	4	7	5	2	7	5	87	5	12	7	17	24	31	3	5	2	1	1	5	3.13	97.1	4	14	16
6	78	C	31	Hypothyroidism, Prior history of CS	38.5	153	64.8	27.6817	2.1	1.5	1.7	5.3	6.5	5.4	6	2	0	1	3	4	6	4	5	5	1420	0	0	1	12	12	15	4	10	0	9	1	12	4.27	94.7	3	14	13
7	86	C	25	None	38.5	164	76	28.257	2.2	1.63	1.52	5.1	5.9	5.2	5	1	2	1	5	5	4	3	4	4	39	3	10	15	9	42	69	0	10	5	9	11	9	3.25	98.2	4	11	14
8	62	C	29	Gestational diabetes mellitus	38.9	155	57.2	23.8085	3.8			6.4																				5		3		6		3.37
9	42	C	24	None	40.5	158	67.5	27.0389	2.8	2.5	2.5	3.6	6	4.4	5	1	2	0	3	4	5	3	5	5	31	2	2	7	18	18	45	1	4	0	1	3	4	3.13	41.2	3	13	12
10	57	S	23	Oligohydramnios	37	160	54	21.0937	2.48	1.9	1.8	4.18	4.05	3.5	4	1	1	2	2	2	4	3	4	4	803	9	3	3	39	21	27	7	4	3	0	3	3	3.13	63.2	4	11	8
11	27	S	27	None	40	163	93	35.0032	1.62	1.9	2.5	3.71	5.4	4.2	5	1	2	1	2	5	4	2	3	5	153	6	7	12	30	33	60	7	4	4	1	4	2	3.13	72	4	10	11
12	6	C	32	Prior history of CS, Hypothyroidism	38.5	162	68	25.9107	3.72	2.4	1.83	7.08	4.8	3.92	6	2	1	2	3	3	4	4	5	6	111	2	3	3	18	21	33	3	3	5	2	3	2	8.1	99.6	5	15	10
13	26	C	26	None	39	158	59	23.634	1.49	1.7	2.3	3.03	2.2	2.8	6	1	2	1	3	4	5	3	5	6	51	9	9	18	39	39	78	5	2	2	4	2	10	3.13	51.5	4	14	12
14	7	S	30	Prior history of CS, Gestational diabetes mellitus	39	163	80.5	30.2985	2.16	1.65	1.58	6.58	4.6	3.86	5	0	1	1	2	2	4	3	4	5	209	3	1	3	21	15	27	5	1	3	0	2	2	3.13	48.5	2	12	8
15	46	C	32	Prior history of CS	38	152	65	28.1337	1.58	2.7	1.9	3.6	4	3.5	5	0	1	2	3	3	5	4	4	5	34	3	0	4	21	12	36	9	3	1	2	1	4	3.13	156	3	13	11
16	55	S	30	Prior history of CS	39.6	155	67.5	28.0957	1.45	2.35	2.05	2.5	3.1	2.76	5	0	1	2	2	5	5	3	5	5	65	1	1	6	15	15	42	8	5	3	1	3	2	3.64	68.4	3	13	12
17	77	S	29	Hypothyroidism	39.3	160	73	28.5156	1.95	2.15	1.7	2.45	2.42	2.3	5	1	0	2	3	3	5	4	5	4	177	2	3	11	18	30	57	9	6	4	0	3	3	3.64	80.9	3	13	11
18	55	S	26	None	39.1	163	82	30.863	2.1	2.1	1.97	4.3	3	2.45	5	1	2	2	2	5	4	4	4	5	166	7	5	15	33	27	69	9	3	6	0	2	2	3.64	83	5	13	11
19	63	S	31	Oligohydramnios	40	163	77.5	29.1693	1.48	1.35	1.1	3.57	2.46	2	6	1	0	2	4	5	4	3	4	4	151	2	3	2	18	21	30	7	4	4	1	3	2	10.1	121	3	11	13
20	51	S	32	None	38.1	160	80	31.25	2	2.56	1.7	3.7	4.38	3.5	5	1	1	2	4	2	5	2	4	5	245	3	3	6	21	21	42	11	4	6	2	9	4	7.81	87	4	11	11
21	85	S	27	Prior history of CS	38.5	158	71	28.441	1.35	1.45	1.55	5.82	5.65	5.18	5	0	1	1	3	5	5	2	3	4	94	5	3	14	27	21	66	8	8	2	1	5	5	6.35	67.3	2	9	13
22	74	C	31	Prior history of CS, Oligohydramnios	38.5	156	75	30.8185	1.6	1.78	2	2.78	3.34	3.06	6	1	1	2	6	3	4	4	6	5	43	8	2	3	36	30	33	6	8	2	3	6	5	8.67	79.9	4	15	13
23	93	S	32	Prior history of CS, Gestational diabetes mellitus	39	163	76.5	28.793	1.3	1.6	0.9	2.36	6.7	5	5	0	0	2	2	1	4	2	4	5	100	2	1	2	18	15	30	13	7	7	3	4	1	3.13	54.4	2	11	7
24	48	C	26	Prior history of CS	38	160	67	26.1719	1.63	1.98	1.96	2.7	3.08	2.62	7	2	3	1	4	7	6	4	5	5	31	7	4	10	33	24	54	21	7	0	4	5	3	5.44	41.3	6	14	17
25	22	C	34	Prior history of CS, Hypothyroidism	39	163	84.5	31.804	2.56	1.8	1.98	4.61	5.14	5.3	5	1	3	2	3	3	5	4	5	4	114	2	1	0	18	15	24	16	4	20	4	15	3	6.96	77.8	6	13	11
26	12	C	36	Gestational diabetes mellitus	38.5	162	70	26.6728	1.36	1.79	2.75	3.52	3.48	4	5	2	0	1	3	3	4	3	5	5	224	1	1	3	15	15	33	6	5	3	2	4	2	3.08	140	3	13	10
27	18	C	28	None	37	150	65.9	29.2889	1.25	1.15	1.7	3.2	2.75	3.5	5	0	2	2	3	4	2	3	5	5	63	2	2	0	18	18	24	12	7	6	1	6	3	3.08	77.9	4	13	9
28	11	S	29	Oligohydramnios, Prior history of CS	38	160	76	29.6875	2.1	1.7	0.98	3.5	3.4	2.2	5	0	0	0	2	2	2	2	5	5	274	0	2	4	12	18	36	9	6	4	1	2	2	3.1	95.3	0	12	6
29	45	S	26	None	39	153	67	28.6215	1.7	1.35	1.6	3	2.9	3.1	5	0	1	1	2	1	1	3	5	5	225	1	4	10	15	24	54	3	8	2	2	3	4	3.13	57.3	2	13	4
30	72	C	30	Prior history of CS, Oligohydramnios	39	150	68	30.2222	3.7	3.1	2.8	5.2	5.4	4.6	6	0	2	3	3	3	4	4	5	6	157	1	1	3	15	15	33	1	8	3	3	3	4	3.13	58.7	5	15	10
31	9	S	36	Prior history of CS	39	166	74	26.8544	2	2.8	4.3	6	5.5	6.2	5	1	1	2	2	2	4	2	3	5	452	0	2	4	12	18	36	2	6	5	1	3	2	3.13	49.5	4	10	8
32	36	C	42	Hypothyroidism，Oligohydramnios	38.5	150	65	28.8889	1.78	3.1	3.35	3.8	5.45	4.96	4	2	2	2	4	4	3	3	4	3	82	5	3	2	27	21	30	5	9	4	3	3	2	3.08	30.8	6	10	11
33	58	C	27	Hypothyroidism	38.5	168	80	28.3447	2.9	2.5	1.9	4.18	4.3	3.8	5	1	1	2	4	2	2	4	5	4	107	8	8	9	36	36	51	4	9	4	6	5	7	3.13	53.3	4	13	8
34	19	S	30	Prior history of CS	39	167	90	32.2708	2.2	2.1	1.58	3.1	2.8	2.62	3	0	0	1	2	2	1	3	4	4	433	0	1	6	12	15	42	3	3	5	3	5	3	3.13	115.2	1	11	5
35	86	C	34	Gestational diabetes mellitus	39	165	62	22.7732	1.68	1.5	2.1	3.35	2.8	3.5	6	2	3	3	2	3	4	3	6	4	116	2	3	3	18	21	33	0	9	3	3	2	3	3.13	36.8	8	13	9
36	43	S	32	Prior history of CS	39	158	68	27.2392	2.25	3.15	2.18	3.6	5.4	3.95	4	1	1	2	3	2	2	3	4	4	385	2	6	8	18	30	48	1	5	1	2	1	4	6.69	46.2	4	11	7
37	62	C	28	None	37.5	154	72	30.3593	2.2	2	21.9	7.1	4.2	2.9	6	1	3	2	4	6	6	5	6	6	45	6	5	9	30	27	51	0	6	0	0	1	4	4.48	56.4	6	17	16
38	71	S	25	Prior history of CS	39	165	64	23.5078	1.5	3.1	2.1	3.4	4.8	3.2	5	1	1	1	3	2	4	3	5	4	63	7	6	9	33	30	51	1	4	2	2	1	6	3.13	59.9	3	12	9
39	42	C	32	Gestational diabetes mellitus	38.5	155	76.5	31.8418	1.45	1.28	1.8	4.1	3.5	3.5	6	2	2	3	6	5	5	3	4	3	118	3	4	6	21	24	42	2	9	1	6	2	4	3.13	47.2	7	10	16
40	57	S	28	Prior history of CS	37	160	74.6	29.1406	2.1	3.5	3.7	6	7.1	4.8	4	1	2	2	3	2	2	2	3	4	511	1	6	3	15	30	33	1	3	1	4	4	5	3.13	58.4	5	9	7
41	27	S	31	Gestational diabetes mellitus, Hypothyroidism	38	164	79	29.3724	2.3	2.2	3.1	5.2	5.3	5	4	2	1	1	2	3	4	1	2	2	274	1	3	6	15	21	42	0	5	1	1	4	3	3.4	62.4	4	5	9
42	69	S	36	Prior history of CS	40.6	160	78.7	30.7422	1.8	1.9	2.2	4.2	4	5.1	3	1	2	1	1	2	3	2	3	2	72	3	3	4	21	21	36	4	6	1	1	5	4	3.13	70.2	4	7	6
43	6	C	23	Hypothyroidism	37	150	95	42.2222	3	3	2.8	5.1	4.4	3.4	5	2	2	1	4	5	4	4	5	5	1142	0	0	2	12	12	30	0	10	0	5	2	7	7.11	44.1	5	14	13
44	26	C	29	Hypothyroidism	39	162	73.5	28.0064	3.2	3.4	3	5.2	5.3	4.7	4	2	2	2	4	3	3	3	4	4	37	2	0	4	18	12	36	1	5	1	3	4	5	3.13	51.7	6	11	10
45	7	S	35	Prior history of CS	39	162	86.5	32.9599	4.2	2.4	3.2	4.2	4.1	3.8	4	0	0	0	3	3	4	1	2	2	257	2	0	1	18	12	27	1	4	2	3	4	2	4.82	78.2	0	5	10
46	55	C	29	Gestational diabetes mellitus	39.9	160	64	25	2.3			3.7				3			4		5					3			21			2		7		5		3.21
47	46	C	32	Gestational diabetes mellitus	37	158	75	30.0433	2.5	2.45	4.1	4.2	3.5	5.1	4	1	2	3	2	2	4	3	4	4	333	1	0	2	15	12	30	1	11	0	7	4	6	3.13	47.4	6	11	8
48	78	C	30	Hypothyroidism, Prior history of CS	39	157	75	30.4272	2.22	1.6	1.6	3.38	3.3	3.5	6	2	3	0	5	6	6	4	4	5	37	5	7	9	27	33	51	1	20	2	0	2	3	3.08	137	5	13	17
49	74	C	29	None	37	160	72.5	28.3203	1.4	2	1.4	2.1	3.7	2.6	5	1	2	2	2	5	4	3	4	5	41	2	2	1	18	18	27	4	13	2	7	5	14	3.13	82.6	5	12	11
50	77	S	29	None	39	161	72	27.7767	3	2.6	4	4.8	5.2	6	4	1	2	1	1	2	4	2	3	4	3080	0	0	0	12	12	24	2	3	2	0	2	2	3.13	94.1	4	9	7
51	48	C	30	Gestational diabetes mellitus, Prior history of CS	37	162	70	26.6728	1.4	2.25	1.3	3.7	5.35	5.9	4	0	1	2	2	3	4	3	4	3	97	1	0	4	15	12	36	4	4	0	2	6	4	3.13	68	3	10	9
52	22	C	35	Prior history of CS, Oligohydramnios	39	165	84	30.854	2.8	3.5	2.8	4.3	4.6	3.6	6	1	2	2	3	4	6	5	5	6	182	3	0	3	21	12	33	11	10	1	4	6	8	10.1	61	5	16	13
53	63	S	34	Prior history of CS	39	158	60	24.0346	3.7	3.3	3.6	4.5	5.9	5.3	4	0	2	2	3	4	4	3	4	4	141	12	1	4	48	15	36	10	6	3	2	7	3	3.13	85.1	4	11	11
54	12	C	30	Prior history of CS	39	147	55	25.4524	2.9	3.6	2.1	5.2	5.2	3.5	6	0	2	1	3	5	6	4	6	5	45	4	4	7	24	24	45	7	8	1	2	0	4	3.13	45.2	3	15	14
55	51	S	31	Prior history of CS	39	162	58	22.1003	2.1	2.2	3.5	3.9	5.2	4.9	4	1	2	3	1	2	3	2	5	4	165	5	0	2	27	12	30	6	6	1	0	1	3	5.73	67.4	6	11	6
56	85	S	33	Gestational diabetes mellitus, Hypothyroidism	37	171	75	25.6489	2.2	1.9	2	4.7	4.6	3.9	5	0	1	2	4	4	5	3	4	3	80	2	3	14	18	21	66	2	1	1	2	0	3	3.13	69.2	3	10	13
57	18	C	27	Prior history of CS, Hypothyroidism	39	152	69	29.865	1.6	1.8	1.5	4.4	5.6	4.5	6	2	2	2	5	4	6	3	5	5	68	3	5	2	21	27	30	9	1	0	2	0	3	3.13	61	6	13	15
58	72	C	41	Gestational diabetes mellitus, Prior history of CS	37.1	150	62.5	27.7778	2.7	3.2	2.3	6.3	6.5	6.6	5	3	2	3	2	4	5	3	5	5	111	2	1	2	18	15	30	10	3	0	1	2	2	3.13	50	8	13	11
59	11	S	30	Prior history of CS	39	158	70	28.0404	5.1	4.6	2.2	6	5.3	3.4	4	1	2	2	3	4	4	3	4	3	176	5	2	2	27	18	30	5	3	0	3	2	4	3.13	76	5	10	11
60	40	C	33	Gestational diabetes mellitus	39	167	82	29.4023	3.8	2.8	2.7	6.7	6.6	5.8	5	2	2	1	2	3	4	4	4	5	47	6	3	5	30	21	39	9	3	4	4	3	2	3.13	63.6	5	13	9
61	93	S	32	Prior history of CS	39	160	70	27.3437	3.5	2.2	1.9	4.5	2.7	2.6	5	1	2	1	1	2	5	2	3	5	160	3	1	0	21	15	24	12	6	6	2	3	3	3.13	73.1	4	10	8
62	45	S	27	Gestational diabetes mellitus, Hypothyroidism	39.5	170	78	26.9896	2.1	1.6	1.6	3.1	2.5	2.1	5	1	2	3	4	4	5	3	4	4	190	2	2	3	18	18	33	11	3	5	0	4	4	3.13	53	6	11	13
63	41	S	31	Prior history of CS	38.5	152	55	23.8054	2.1	1.9	1.8	2.7	2.8	2.4	5	1	2	1	2	5	4	3	4	3	95	2	1	2	18	15	30	12	2	5	0	3	1	3.13	53	4	10	11
64	20	C	31	Hypothyroidism	37.5	160	67	26.1719	1.9	2.7	2.5	2.9	4.5	3.1	5	0	2	3	5	4	4	3	4	3	9	6	0	3	30	12	27	10	2	4	0	2	1	3.13	52.4	5	10	13
65	9	S	27	Prior history of CS	39	160	70.5	27.5391	2.6	2.2	1.7	5.8	6.1	4.2	5	2	1	3	4	5	4	4	3	5	97	4	6	9	24	30	51	11	4	7	4	4	4	5.16	47.6	6	12	13
66	96	C	30	Hypothyroidism	39	162	68	25.9107	2.5	2.2	2.2	5.2	3.7	3.8	6	2	1	1	4	5	5	5	6	6	15	2	1	2	18	15	18	8	2	3	6	3	6	3.13	43.6	4	17	14
67	79	C	31	Prior history of CS	39	160	75	29.2969	4.9	2.5	1.9	5.8	2.1	3.9	5	0	3	1	3	3	1	3	5	3	127	3	5	5	21	27	39	4	2	4	5	4	5	3.64	77.7	4	11	7
68	29	S	28	Gestational diabetes mellitus	39	150	69	30.6667	1.6	2.1	2.8	3.1	3.6	3.9	5	2	3	2	2	4	3	3	5	5	105	5	4	9	27	24	51	5	3	5	0	4	1	3.64	65	7	13	9
69	91	S	30	Oligohydramnios	39	158	80	32.0461	2.2	1.2	1.1	3.9	3.1	2.5	7	1	1	1	1	3	3	5	3	7	196	3	7	9	21	33	51	7	1	4	7	5	1	3.64	51.7	3	15	7
70	50	C	31	Prior history of CS	39	158	73	29.2421	2.7	3.4	2.5	5.8	6	9	6	2	3	3	4	3	6	4	4	6	85	2	1	0	18	15	24	7	0	4	0	4	1	3.64	55	8	14	13
71	14	C	33	None	40	158	92	36.8531	2.6	2.2	1.8	4.9	3.7	2.9	6	0	2	3	3	5	6	4	5	5	100	1	1	1	15	15	27	7	1	4	1	5	2	3.64	64.8	5	14	14
72	95	S	32	Prior history of CS	38	158	79	31.6456	1.9	3.2	3.2	6.3	5.2	4.3	5	1	1	3	3	5	5	2	5	5	164	4	5	7	24	27	35	10	1	6	1	3	3	3.64	54.5	5	12	13
73	3	S	36	Prior history of CS	39	154	73	30.7809	2.1	2.2	3.6	5	3.6	5.8	5	1	0	2	1	4	4	3	5	5	158	5	3	7	27	21	35	6	2	2	1	3	1	3.64	40	3	13	9
74	28	C	29	Oligohydramnios	40	158	68	27.2392	1.3	1.6	2.7	3.7	5	4.1	6	2	2	3	3	4	5	3	5	6	48	5	1	1	27	15	27	0	2	0	0	2	4	3.67	88.9	7	14	12
75	84	C	32	Gestational diabetes mellitus	38	160	64	25	1.8	2.4	2	3.9	3.8	3.3	6	2	3	3	4	6	5	6	5	4	145	2	0	13	18	12	63	12	1	2	1	2	2	3.08	83.2	8	15	15
76	88	C	42	Hypothyroidism	39	160	71.1	27.7734	2.4	2.1	2.1	4.3	4.4	3.5	5	2	2	3	4	2	5	3	5	4	1096	0	0	1	12	12	27	9	3	1	1	2	1	3.13	79	7	12	11
77	5	S	36	Gestational diabetes mellitus	37	158	76	30.4438	1.4	2.2	2.9	3.7	5.5	4.1	5	0	1	2	0	1	2	2	5	5	119	3	3	2	21	21	30	3	2	3	2	3	5	3.13	46	3	12	3
78	33	S	25	Gestational diabetes mellitus	37	153	61	26.0584	1.8	1.4	1.2	3.2	2.6	2.5	4	2	1	0	2	4	3	4	4	3	74	8	4	2	36	24	30	7	1	3	3	6	4	3.13	68.5	3	11	9
79	89	S	28	Oligohydramnios	37	155	75	31.2175	3.1	3	2.2	5.7	4.8	4.6	5	2	2	2	3	4	4	4	5	4	164	3	5	15	21	27	69	8	4	2	1	2	3	3.13	54.5	6	13	11
80	47	S	28	None	37.5	160	73	28.5156	1.9	1.7	2.2	3.4	2.9	4.5	5	3	2	2	3	3	4	3	5	5	584	1	0	6	15	12	42	7	1	4	0	5	5	3.13	56.9	7	13	10
81	37	S	36	Hypothyroidism	39	153	69	29.4758	2.9	3.4	3.8	5	4.9	5	4	0	1	2	3	2	4	2	4	3	309	1	0	4	15	12	36	5	1	0	1	3	2	3.13	17.3	3	9	9
82	10	C	35	Prior history of CS, Gestational diabetes mellitus	38.7	165	74	27.1809	1.3	2.4	2.2	2.4	2.7	2.6	6	1	2	2	2	4	6	5	4	6	215	1	0	4	15	12	36	8	4	5	1	5	2	3.4	89	5	15	12
83	89	S	25	Hypothyroidism, Gestational diabetes mellitus	39	160	76	29.6875	1.6	2.1	2	5.3	6.4	5.8	5	3	2	2	3	4	2	3	5	5	91	2	2	2	18	18	30	1	0	0	1	2	7	5.39	80.5	7	13	9
84	56	C	34	Prior history of CS	40	162	84	32.0073	1.3	2	2.3	2.6	3.2	3.5	6	2	1	2	3	4	5	2	5	4	50	2	4	7	18	36	69	2	2	3	0	2	3	3.13	43.6	5	11	12
85	99	S	29	Gestational diabetes mellitus	39	164	63	23.4236	2.2	1.8	2	3.8	3.4	3.1	7	2	1	2	2	5	7	3	4	4	157	2	1	0	18	15	24	1	1	2	1	2	4	3.13	67.8	5	11	14
86	68	C	44	Hypothyroidism, Gestational diabetes mellitus	39	168	75	26.5731	3	3.6	3	5.1	5.7	5.9	6	2	2	2	3	4	5	5	6	4	477	0	2	3	12	18	33	1	3	2	0	2	1	3.13	53.7	6	15	12
87	30	C	39	Gestational diabetes mellitus	39	166	77	27.9431	3	3.3	3	5	6.5	4.1	6	2	3	1	2	3	5	4	6	4	117	3	2	5	21	18	39	4	3	2	1	6	4	3.13	59.4	6	14	10
88	82	C	32	Hypothyroidism, Oligohydramnios	37	158	96	38.4554	3.4	3.6	3.5	5.2	6	5.9	6	1	2	2	3	3	4	3	4	5	50	2	0	2	18	12	18	3	3	3	0	4	1	3.13	18.4	5	12	10
89	49	S	34	None	38	157	64	25.9645	2.4	2.5	3.3	5.3	6.8	5.5	4	0	0	0	3	0	0	3	4	4	340	2	0	0	18	12	24	1	3	3	1	4	4	9.28	77.5	0	11	3
90	64	C	33	Prior history of CS	40	160	72	28.125	2.2	2.8	2.9	3.7	5.1	4.8	6	2	1	3	2	4	3	4	5	6	357	0	1	0	12	15	24	1	2	2	1	6	4	3.13	22	6	15	9
91	32	C	38	Hypothyroidism	39	158	70	28.0404	2.8	2.5	3.8	7	6.3	5.5	6	1	3	2	3	6	6	4	4	3	267	2	1	3	18	15	33	1	3	3	0	3	4	3.13	41.9	6	11	15
92	75	S	29	Oligohydramnios	39	158	84	33.6485	2.4	2.6	2.4	3.2	3.4	3.5	5	2	2	4	4	4	5	3	3	5	373	1	2	3	15	18	33	1	0	2	1	6	3	3.13	36.2	8	11	13
93	13	S	27	None	40	160	68	26.5625	2.3	2.6	1.8	4.5	4.1	3.6	5	1	2	1	1	3	4	2	5	5	140	1	0	3	15	12	33	1	1	2	1	4	3	3.13	39.1	4	12	8
94	60	C	28	Prior history of CS, Oligohydramnios	39	150	56	24.8889	1.1	1.8	1.8	2.8	2.5	3.1	5	2	2	3	2	3	3	4	5	4	16	4	2	8	24	18	48	4	1	2	0	5	5	3.47	65.2	7	13	8
95	39	S	28	Oligohydramnios	39	156	61	25.0657	2.9	3.3	2.2	4.1	5.2	4.3	5	0	0	0	1	3	0	2	5	5	70	4	0	0	24	12	24	1	2	3	0	4	2	3.13	80.5	0	12	4
96	61	S	31	None	39	156	70	28.764	2.3	3.3	2.6	3.8	5.2	3.8	4	2	1	1	2	3	4	4	4	4	75	3	0	1	21	12	27	1	1	1	0	2	4	3.13	68.2	4	12	9
97	53	S	25	Oligohydramnios	40	158	78	31.245	1.6	2.1	2.3	5.3	3.6	4.2	3	2	1	2	2	2	2	2	3	4	122	3	1	2	21	15	30	3	1	2	1	2	4	3.13	60.2	5	9	6
98	83	S	31	Prior history of CS	38	155	60	24.974	3.3	1.6	1.6	4.8	5.2	3.9	5	2	1	1	3	4	5	3	4	4	153	2	2	5	18	18	39	3	1	1	0	5	2	5.13	71	4	11	12
99	44	C	32	None	39	155	60	24.974	1.4	2.1	1.6	3.2	4.3	3	5	1	1	2	3	5	4	3	4	5	10	6	7	3	30	33	57	2	3	1	0	6	3	4.78	77	4	12	12
100	16	C	28	Gestational diabetes mellitus, Oligohydramnios	39	160	89	34.7656	4	3.9	3.5	6.4	5.8	4.8	5	0	2	3	3	3	4	3	5	4	1175	0	0	1	12	12	27	1	2	0	1	2	1	3.13	42.6	5	12	10
